# Supplementary material for: Automatic cardiothoracic ratio calculation based on lung fields abstracted from chest X-ray images without heart segmentation
Source: Front Physiol. 2024 Aug 8;15:1416912. doi: 10.3389/fphys.2024.1416912 (PMC11338915; doi:10.3389/fphys.2024.1416912)
Supplement: Supplementary file 1 [file Presentation1.zip]

Archive with 147 entries (136 files):
- Supplementary materials/
- Supplementary materials/s1/
- Supplementary materials/s1/AttUnet/
- Supplementary materials/s1/AttUnet/Normal-2217.png
- Supplementary materials/s1/AttUnet/Normal-2226.png
- Supplementary materials/s1/AttUnet/Normal-2231.png
- Supplementary materials/s1/AttUnet/Normal-2236.png
- Supplementary materials/s1/AttUnet/Normal-2245.png
- Supplementary materials/s1/AttUnet/Normal-2247.png
- Supplementary materials/s1/AttUnet/Normal-2252.png
- Supplementary materials/s1/AttUnet/Normal-2275.png
- Supplementary materials/s1/AttUnet/Normal-2287.png
- Supplementary materials/s1/AttUnet/Normal-2311.png
- Supplementary materials/s1/AttUnet/Normal-2320.png
- Supplementary materials/s1/AttUnet/Normal-2327.png
- Supplementary materials/s1/AttUnet/Normal-775.png
- Supplementary materials/s1/AttUnet/Normal-796.png
- Supplementary materials/s1/AttUnet/Normal-836.png
- Supplementary materials/s1/AttUnet/Normal-954.png
- Supplementary materials/s1/AttUnet/Tuberculosis-3370.png
- Supplementary materials/s1/AttUnet/Tuberculosis-3373.png
- Supplementary materials/s1/AttUnet/Tuberculosis-3403.png
- Supplementary materials/s1/AttUnet/Tuberculosis-3413.png
- Supplementary materials/s1/AttUnet/Tuberculosis-3418.png
- Supplementary materials/s1/ResUnetPP++/
- Supplementary materials/s1/ResUnetPP++/Normal-2217.png
- Supplementary materials/s1/ResUnetPP++/Normal-2226.png
- Supplementary materials/s1/ResUnetPP++/Normal-2231.png
- Supplementary materials/s1/ResUnetPP++/Normal-2236.png
- Supplementary materials/s1/ResUnetPP++/Normal-2245.png
- Supplementary materials/s1/ResUnetPP++/Normal-2247.png
- Supplementary materials/s1/ResUnetPP++/Normal-2252.png
- Supplementary materials/s1/ResUnetPP++/Normal-2275.png
- Supplementary materials/s1/ResUnetPP++/Normal-2287.png
- Supplementary materials/s1/ResUnetPP++/Normal-2311.png
- Supplementary materials/s1/ResUnetPP++/Normal-2320.png
- Supplementary materials/s1/ResUnetPP++/Normal-2327.png
- Supplementary materials/s1/ResUnetPP++/Normal-775.png
- Supplementary materials/s1/ResUnetPP++/Normal-796.png
- Supplementary materials/s1/ResUnetPP++/Normal-836.png
- Supplementary materials/s1/ResUnetPP++/Normal-954.png
- Supplementary materials/s1/ResUnetPP++/Tuberculosis-3370.png
- Supplementary materials/s1/ResUnetPP++/Tuberculosis-3373.png
- Supplementary materials/s1/ResUnetPP++/Tuberculosis-3403.png
- Supplementary materials/s1/ResUnetPP++/Tuberculosis-3413.png
- Supplementary materials/s1/ResUnetPP++/Tuberculosis-3418.png
- Supplementary materials/s1/SegNet/
- Supplementary materials/s1/SegNet/Normal-2217.png
- Supplementary materials/s1/SegNet/Normal-2226.png
- Supplementary materials/s1/SegNet/Normal-2231.png
- Supplementary materials/s1/SegNet/Normal-2236.png
- Supplementary materials/s1/SegNet/Normal-2245.png
- Supplementary materials/s1/SegNet/Normal-2247.png
- Supplementary materials/s1/SegNet/Normal-2252.png
- Supplementary materials/s1/SegNet/Normal-2275.png
- Supplementary materials/s1/SegNet/Normal-2287.png
- Supplementary materials/s1/SegNet/Normal-2311.png
- Supplementary materials/s1/SegNet/Normal-2320.png
- Supplementary materials/s1/SegNet/Normal-2327.png
- Supplementary materials/s1/SegNet/Normal-775.png
- Supplementary materials/s1/SegNet/Normal-796.png
- Supplementary materials/s1/SegNet/Normal-836.png
- Supplementary materials/s1/SegNet/Normal-954.png
- Supplementary materials/s1/SegNet/Tuberculosis-3370.png
- Supplementary materials/s1/SegNet/Tuberculosis-3373.png
- Supplementary materials/s1/SegNet/Tuberculosis-3403.png
- Supplementary materials/s1/SegNet/Tuberculosis-3413.png
- Supplementary materials/s1/SegNet/Tuberculosis-3418.png
- Supplementary materials/s1/Unet/
- Supplementary materials/s1/Unet/Normal-2217.png
- Supplementary materials/s1/Unet/Normal-2226.png
- Supplementary materials/s1/Unet/Normal-2231.png
- Supplementary materials/s1/Unet/Normal-2236.png
- Supplementary materials/s1/Unet/Normal-2245.png
- Supplementary materials/s1/Unet/Normal-2247.png
- Supplementary materials/s1/Unet/Normal-2252.png
- Supplementary materials/s1/Unet/Normal-2275.png
- Supplementary materials/s1/Unet/Normal-2287.png
- Supplementary materials/s1/Unet/Normal-2311.png
- Supplementary materials/s1/Unet/Normal-2320.png
- Supplementary materials/s1/Unet/Normal-2327.png
- Supplementary materials/s1/Unet/Normal-775.png
- Supplementary materials/s1/Unet/Normal-796.png
- Supplementary materials/s1/Unet/Normal-836.png
- Supplementary materials/s1/Unet/Normal-954.png
- Supplementary materials/s1/Unet/Tuberculosis-3370.png
- Supplementary materials/s1/Unet/Tuberculosis-3373.png
- Supplementary materials/s1/Unet/Tuberculosis-3403.png
- Supplementary materials/s1/Unet/Tuberculosis-3413.png
- Supplementary materials/s1/Unet/Tuberculosis-3418.png
- Supplementary materials/s2/
- Supplementary materials/s2/AttUnet/
- Supplementary materials/s2/AttUnet/13.png
- Supplementary materials/s2/AttUnet/14.png
- Supplementary materials/s2/AttUnet/15.png
- Supplementary materials/s2/AttUnet/16.png
- Supplementary materials/s2/AttUnet/17.png
- Supplementary materials/s2/AttUnet/18.png
- Supplementary materials/s2/AttUnet/19.png
- Supplementary materials/s2/AttUnet/20.png
- Supplementary materials/s2/AttUnet/21.png
- Supplementary materials/s2/AttUnet/22.png
- Supplementary materials/s2/AttUnet/23.png
- Supplementary materials/s2/AttUnet/24.png
- Supplementary materials/s2/AttUnet/25.png
- Supplementary materials/s2/SegNet/
- Supplementary materials/s2/SegNet/13.png
- Supplementary materials/s2/SegNet/14.png
- Supplementary materials/s2/SegNet/15.png
- Supplementary materials/s2/SegNet/16.png
- Supplementary materials/s2/SegNet/17.png
- Supplementary materials/s2/SegNet/18.png
- Supplementary materials/s2/SegNet/19.png
- Supplementary materials/s2/SegNet/20.png
- Supplementary materials/s2/SegNet/21.png
- Supplementary materials/s2/SegNet/22.png
- Supplementary materials/s2/SegNet/23.png
- Supplementary materials/s2/SegNet/24.png
- Supplementary materials/s2/SegNet/25.png
- Supplementary materials/s2/Unet/
- Supplementary materials/s2/Unet/13.png
- Supplementary materials/s2/Unet/14.png
- Supplementary materials/s2/Unet/15.png
- Supplementary materials/s2/Unet/16.png
- Supplementary materials/s2/Unet/17.png
- Supplementary materials/s2/Unet/18.png
- Supplementary materials/s2/Unet/19.png
- Supplementary materials/s2/Unet/20.png
- Supplementary materials/s2/Unet/21.png
- Supplementary materials/s2/Unet/22.png
- Supplementary materials/s2/Unet/23.png
- Supplementary materials/s2/Unet/24.png
- Supplementary materials/s2/Unet/25.png
- Supplementary materials/s2/resUnet++/
- Supplementary materials/s2/resUnet++/13.png
- Supplementary materials/s2/resUnet++/14.png
- Supplementary materials/s2/resUnet++/15.png
- Supplementary materials/s2/resUnet++/16.png
- Supplementary materials/s2/resUnet++/17.png
- Supplementary materials/s2/resUnet++/18.png
- Supplementary materials/s2/resUnet++/19.png
- Supplementary materials/s2/resUnet++/20.png
- Supplementary materials/s2/resUnet++/21.png
- Supplementary materials/s2/resUnet++/22.png
- Supplementary materials/s2/resUnet++/23.png
- Supplementary materials/s2/resUnet++/24.png
- Supplementary materials/s2/resUnet++/25.png
